# Supplementary material for: Linker Length Drives Heterogeneity of Multivalent Complexes of Hub Protein LC8 and Transcription Factor ASCIZ
Source: Biomolecules. 2023 Feb 21;13(3):404. doi: 10.3390/biom13030404 (PMC10046861; doi:10.3390/biom13030404)
Supplement: Supplementary file 1 [file biomolecules-13-00404-s001.zip]

Archive with 1 entries (1 files):
- biomolecules-2197895-supplementary.pdf
